# Supplementary material for: 14-Substituted Diquinothiazines as a New Group of Anticancer Agents
Source: Molecules. 2023 Apr 5;28(7):3248. doi: 10.3390/molecules28073248 (PMC10096123; doi:10.3390/molecules28073248)
Supplement: Supplementary file 1 [file molecules-28-03248-s001.zip]

Archive with 1 entries (1 files):
- molecules-2305256-supplementary.pdf
